# Supplementary material for: Long non-coding RNA Malat1 fine-tunes bone homeostasis and repair by orchestrating cellular crosstalk and β-catenin-OPG/Jagged1 pathway
Source: eLife. 2024 Dec 23;13:RP98900. doi: 10.7554/eLife.98900 (PMC11666238; doi:10.7554/eLife.98900)
Supplement: Figure 5—source data 1. [file elife-98900-fig5-data1.xlsx]

## Sheet: Fig.5a
OC.s/BS			N.Oc/B.Pm
Malat1f/f	Malat1ΔOcn		Malat1f/f	Malat1ΔOcn
5.0309	8.0841		6.2148	8.2234
5.234	5.8473		6.8722	7.6453
5.278	9.5586		6.3118	13.1813
6.4953	8.4291		8.7655	10.7233
5.7646	5.637		6.7177	8.4738
5.6246			6.3856

## Sheet: Fig.5b
Malat1f/f	Malat1ΔOcn
2.06598	6.56536
1.77912	5.51678
1.35836	1.98043
1.81219	3.47923
1.53434	3.31333
2.36649	2.86758
3.10073	2.10755

## Sheet: Fig.5c
WT	Malat1-/-
90	147
62	125
96	105
96	134
113	118

## Sheet: Fig.5d
Tnfrsf11b
WT	Malat1-/-
1.08	0.33
1	0.35
1	0.609628
1.00955	0.682244
0.965305	0.678621

## Sheet: Fig.5e
Tnfsf11
WT	Malat1-/-
0.99	1.17
1	1.2
1	0.92
0.97	0.91
0.87	0.91

## Sheet: Fig.5f
WT	Malat1-/-
0.917165	3.5942
1	3.4221
1	1.5125
0.957469	1.32945
0.904501	1.33382

## Sheet: Fig.5g
WT	Malat1-/-
1938.81	1725.32
896.84	986.5
1382.23	1360
1198.83	1365.36
1341.71	1439.66
1474.86	1179.71
1854.05	1363.72
1739.51	2395.74
1600.5	1421.07
1714.39	2184.44
1977.93	1330.92
1267.24

## Sheet: Fig.5i
OPG	-	-	+	+
	WT	Malat1-/-	WT	Malat1-/-
	171	240	90	151
	112	203	65	112
	117	169	82	97
	124	223	73	100
	107	194	100	107

## Sheet: Fig.5j
OPG	-	-	+	+
	WT	Malat1-/-	WT	Malat1-/-
	WT	WT	WT	WT
	280	399	200	265
	307	449	165	320
	295	474	135	284
