# Supplementary material for: Long non-coding RNA Malat1 fine-tunes bone homeostasis and repair by orchestrating cellular crosstalk and β-catenin-OPG/Jagged1 pathway
Source: eLife. 2024 Dec 23;13:RP98900. doi: 10.7554/eLife.98900 (PMC11666238; doi:10.7554/eLife.98900)
Supplement: Figure 5—source data 3. [file elife-98900-fig5-data3.zip]

Archive with 2 entries (2 files):
- OPG.tif
- Ponceau Staining.jpg
